# Supplementary material for: Progression of Non-Significant Mitral and Tricuspid Regurgitation after Surgical Aortic Valve Replacement for Aortic Regurgitation
Source: J Clin Med. 2023 Sep 29;12(19):6280. doi: 10.3390/jcm12196280 (PMC10573116; doi:10.3390/jcm12196280)
Supplement: Supplementary file 1 [file jcm-12-06280-s001.zip]

Archive with 1 entries (1 files):
- jcm-2593898-supplementary.pdf
